# Supplementary material for: Dark Triad, Depression, Anhedonia and Alexithymia: The Role of Sex Differences
Source: Behav Sci (Basel). 2025 Oct 7;15(10):1369. doi: 10.3390/bs15101369 (PMC12561530; doi:10.3390/bs15101369)
Supplement: Supplementary file 1 [file behavsci-15-01369-s001.zip]

Archive with 1 entries (1 files):
- behavsci-3806421-supplementary.pdf
